# Supplementary material for: Pyrin inflammasome-driven erosive arthritis caused by unprenylated RHO GTPase signaling
Source: EMBO Mol Med. 2025 Aug 29;17(10):2691–712. doi: 10.1038/s44321-025-00298-0 (PMC12514176; doi:10.1038/s44321-025-00298-0)
Supplement: Supplementary file 2 — Source data Fig. 1 [file 44321_2025_298_MOESM2_ESM.zip]

Archive with 9 entries (4 files):
- Source Data_Figure 1/
- Source Data_Figure 1/1A/
- Source Data_Figure 1/1A/SD1A.pdf
- Source Data_Figure 1/1B/
- Source Data_Figure 1/1B/SD1B.xlsx
- Source Data_Figure 1/1C/
- Source Data_Figure 1/1C/SD1C.pdf
- Source Data_Figure 1/1D/
- Source Data_Figure 1/1D/SD1D.xlsx
