# Supplementary material for: Pyrin inflammasome-driven erosive arthritis caused by unprenylated RHO GTPase signaling
Source: EMBO Mol Med. 2025 Aug 29;17(10):2691–712. doi: 10.1038/s44321-025-00298-0 (PMC12514176; doi:10.1038/s44321-025-00298-0)
Supplement: Supplementary file 2 — Source data Fig. 1 [file 44321_2025_298_MOESM2_ESM.zip › Source Data_Figure 1/1B/SD1B.xlsx]

## Sheet: Sheet1
Figure 1B
Genotype:Pggt1b+/+Il1r+/+
	Mice code		Infiltrate_Femur-tibia	Exsudate_Femur-tibia
	1		0	0
	2		0	0
	3		0	0
	4		0	0
	5		0	0
	6		0	0
		MEAN	0	0
Genotype:Pggt1bD/DIl1r+/+
	Mice code		Infiltrate_Femur-tibia	Exsudate_Femur-tibia
	1		0	0
	2		1.5	1
	3		0.75	0
	4		2	2.5
	5		0	0
	6		2	2
	7		2	1.5
	8		1	0.5
	9		2	1.5
	10		2	0.75
	11		2	1
		Mean	1.38636	0.977273
Genotype: Il1r-/-Pggt1bD/D
	Mice code		Infiltrate_Femur-tibia	Exsudate_Femur-tibia
	1		0	0
	2		0	0
	3		0	0
	4		0	0
	5		0	0
	6		0	0
	7		0	0
		Mean	0	0
