# Supplementary material for: Pyrin inflammasome-driven erosive arthritis caused by unprenylated RHO GTPase signaling
Source: EMBO Mol Med. 2025 Aug 29;17(10):2691–712. doi: 10.1038/s44321-025-00298-0 (PMC12514176; doi:10.1038/s44321-025-00298-0)
Supplement: Supplementary file 2 — Source data Fig. 1 [file 44321_2025_298_MOESM2_ESM.zip › Source Data_Figure 1/1D/SD1D.xlsx]

## Sheet: Sheet1
		Figure 1D
Genotype:Pggt1b+/+Myd88+/+
				Mice code		Infiltrate_Femur-tibia	Exsudate_Femur-tibia
				1		0	0
				2		0	0
				3		0.25	0
				4		0.5	0
				5		0	0
					Mean	0.15	0
Genotype:Pggt1bD/DMyd88+/+					Dunnettes T-test
				Mice code		Infiltrate_Femur-tibia	Exsudate_Femur-tibia
				1		1.5	0
				2		1	2
				3		1	1.5
				4		2.5	2.5
					Mean	1.5	1.5
Genotype:Myd88-/-Pggt1bD/D
				Mice code		Infiltrate_Femur-tibia	Exsudate_Femur-tibia
				1		0	0
				2		0	0
				3		0	0
				4		0.5	0
				5		0	0
				6		0	0
					Mean	0.0833333	0
