# Supplementary material for: Pyrin inflammasome-driven erosive arthritis caused by unprenylated RHO GTPase signaling
Source: EMBO Mol Med. 2025 Aug 29;17(10):2691–712. doi: 10.1038/s44321-025-00298-0 (PMC12514176; doi:10.1038/s44321-025-00298-0)
Supplement: Supplementary file 3 — Source data Fig. 2 [file 44321_2025_298_MOESM3_ESM.zip]

Archive with 23 entries (13 files):
- Source Data_Figure 2/
- Source Data_Figure 2/2A/
- Source Data_Figure 2/2A/SD_Figure 2A replicate.eps
- Source Data_Figure 2/2A/SD_Figure 2A.eps
- Source Data_Figure 2/2B/
- Source Data_Figure 2/2B/SD2B.xlsx
- Source Data_Figure 2/2C/
- Source Data_Figure 2/2C/SD2C.xlsx
- Source Data_Figure 2/2D/
- Source Data_Figure 2/2D/SD_Figure 2D replicate.eps
- Source Data_Figure 2/2D/SD_Figure 2D.eps
- Source Data_Figure 2/2E/
- Source Data_Figure 2/2E/SD2E.xlsx
- Source Data_Figure 2/2F/
- Source Data_Figure 2/2F/SD_Figure 2F replicate.eps
- Source Data_Figure 2/2F/SD_Figure 2F.eps
- Source Data_Figure 2/2G/
- Source Data_Figure 2/2G/SD2G.xlsx
- Source Data_Figure 2/2H/
- Source Data_Figure 2/2H/SD_Figure 2H replicate.eps
- Source Data_Figure 2/2H/SD_Figure 2H.eps
- Source Data_Figure 2/2I/
- Source Data_Figure 2/2I/SD2I.xlsx
