# Supplementary material for: Pyrin inflammasome-driven erosive arthritis caused by unprenylated RHO GTPase signaling
Source: EMBO Mol Med. 2025 Aug 29;17(10):2691–712. doi: 10.1038/s44321-025-00298-0 (PMC12514176; doi:10.1038/s44321-025-00298-0)
Supplement: Supplementary file 3 — Source data Fig. 2 [file 44321_2025_298_MOESM3_ESM.zip › Source Data_Figure 2/2B/SD2B.xlsx]

## Sheet: Sheet1
Figure 2B
	Pggt1b+/+	Pggt1bD/D
	0	1251.27
	0	1144.02
	0	1126.38
Mean	0	1173.89
