# Supplementary material for: Pyrin inflammasome-driven erosive arthritis caused by unprenylated RHO GTPase signaling
Source: EMBO Mol Med. 2025 Aug 29;17(10):2691–712. doi: 10.1038/s44321-025-00298-0 (PMC12514176; doi:10.1038/s44321-025-00298-0)
Supplement: Supplementary file 3 — Source data Fig. 2 [file 44321_2025_298_MOESM3_ESM.zip › Source Data_Figure 2/2C/SD2C.xlsx]

## Sheet: Sheet1
Figure 2C
	Pggt1b+/+	Pggt1bD/D
	12.7976	31.5385
	11.0119	23.0769
	16.3691	21.2821
Mean	13.3929	25.2991
