# Supplementary material for: Pyrin inflammasome-driven erosive arthritis caused by unprenylated RHO GTPase signaling
Source: EMBO Mol Med. 2025 Aug 29;17(10):2691–712. doi: 10.1038/s44321-025-00298-0 (PMC12514176; doi:10.1038/s44321-025-00298-0)
Supplement: Supplementary file 3 — Source data Fig. 2 [file 44321_2025_298_MOESM3_ESM.zip › Source Data_Figure 2/2E/SD2E.xlsx]

## Sheet: Sheet1
Figure 2E
	Pggt1b+/+	Pggt1bD/D	Asc-/-Pggt1bD/D
	0	1013	58.9124
	44.973	1780.09	45.3033
	0	1732.89	218.413
	43.9778	1037.62	213.552
		1489.47
Mean	22.2377	1410.61	134.045
