# Supplementary material for: Pyrin inflammasome-driven erosive arthritis caused by unprenylated RHO GTPase signaling
Source: EMBO Mol Med. 2025 Aug 29;17(10):2691–712. doi: 10.1038/s44321-025-00298-0 (PMC12514176; doi:10.1038/s44321-025-00298-0)
Supplement: Supplementary file 3 — Source data Fig. 2 [file 44321_2025_298_MOESM3_ESM.zip › Source Data_Figure 2/2G/SD2G.xlsx]

## Sheet: Sheet1
Figure 2G
	Pggt1b+/+	Pggt1bD/D	Casp1-/-Pggt1bD/D
	58.4733	1731.33	122.562
	0	807.74	48.5302
	43.9778	1218.26	30.807
	0	1459.84	557.942
		1599.84
Mean	25.6128	1363.4	189.96
