# Supplementary material for: Pyrin inflammasome-driven erosive arthritis caused by unprenylated RHO GTPase signaling
Source: EMBO Mol Med. 2025 Aug 29;17(10):2691–712. doi: 10.1038/s44321-025-00298-0 (PMC12514176; doi:10.1038/s44321-025-00298-0)
Supplement: Supplementary file 3 — Source data Fig. 2 [file 44321_2025_298_MOESM3_ESM.zip › Source Data_Figure 2/2I/SD2I.xlsx]

## Sheet: Sheet1
Figure 2I
	Pggt1b+/+	Pggt1bD/D	Gsdmd-/-Pggt1bD/D
	0	1566.53	460.487
	0	1044.94	151.363
	0	1486.48	417.214
	0	1208.9	297.972
Mean	0	1326.71	331.759
