# Supplementary material for: Pyrin inflammasome-driven erosive arthritis caused by unprenylated RHO GTPase signaling
Source: EMBO Mol Med. 2025 Aug 29;17(10):2691–712. doi: 10.1038/s44321-025-00298-0 (PMC12514176; doi:10.1038/s44321-025-00298-0)
Supplement: Supplementary file 4 — Source data Fig. 3 [file 44321_2025_298_MOESM4_ESM.zip]

Archive with 19 entries (11 files):
- Source Data_Figure 3/
- Source Data_Figure 3/3A/
- Source Data_Figure 3/3A/SD_Figure 3A replicate.eps
- Source Data_Figure 3/3A/SD_Figure 3A.eps
- Source Data_Figure 3/3B/
- Source Data_Figure 3/3B/SD_Figure 3B replicate.eps
- Source Data_Figure 3/3B/SD_Figure 3B.eps
- Source Data_Figure 3/3C/
- Source Data_Figure 3/3C/SD_Figure 3C.eps
- Source Data_Figure 3/3D/
- Source Data_Figure 3/3D/SD_Figure 3D replicate.eps
- Source Data_Figure 3/3D/SD_Figure 3D.eps
- Source Data_Figure 3/3E/
- Source Data_Figure 3/3E/SD3E.xlsx
- Source Data_Figure 3/3F/
- Source Data_Figure 3/3F/SD_Figure 3F replicate.eps
- Source Data_Figure 3/3F/SD_Figure 3F.eps
- Source Data_Figure 3/3G/
- Source Data_Figure 3/3G/SD3G.xlsx
