# Supplementary material for: Pyrin inflammasome-driven erosive arthritis caused by unprenylated RHO GTPase signaling
Source: EMBO Mol Med. 2025 Aug 29;17(10):2691–712. doi: 10.1038/s44321-025-00298-0 (PMC12514176; doi:10.1038/s44321-025-00298-0)
Supplement: Supplementary file 4 — Source data Fig. 3 [file 44321_2025_298_MOESM4_ESM.zip › Source Data_Figure 3/3E/SD3E.xlsx]

## Sheet: Sheet1
Figure 3E
	Pggt1b+/+	Pggt1bD/D	MefV-/-Pggt1bD/D
	0	1081.34	177.17
	0	1423.29	300.804
	0	1387.29	258.513
	0	1509.33	314.143
Mean	0	1350.31	262.657
