# Supplementary material for: Pyrin inflammasome-driven erosive arthritis caused by unprenylated RHO GTPase signaling
Source: EMBO Mol Med. 2025 Aug 29;17(10):2691–712. doi: 10.1038/s44321-025-00298-0 (PMC12514176; doi:10.1038/s44321-025-00298-0)
Supplement: Supplementary file 4 — Source data Fig. 3 [file 44321_2025_298_MOESM4_ESM.zip › Source Data_Figure 3/3G/SD3G.xlsx]

## Sheet: Sheet1
Figure 3G
	Pggt1b+/+	Pggt1bD/D	Nlrp3-/-Pggt1bD/D
	4.48461	1260.89	1382.68
	34.012	1056.72	991.223
	28.9741	955.957	971.071
Mean	22.4902	1091.19	1114.99
