# Supplementary material for: Pyrin inflammasome-driven erosive arthritis caused by unprenylated RHO GTPase signaling
Source: EMBO Mol Med. 2025 Aug 29;17(10):2691–712. doi: 10.1038/s44321-025-00298-0 (PMC12514176; doi:10.1038/s44321-025-00298-0)
Supplement: Supplementary file 5 — Source data Fig. 4 [file 44321_2025_298_MOESM5_ESM.zip]

Archive with 17 entries (8 files):
- Source Data_Figure 4/
- Source Data_Figure 4/4A/
- Source Data_Figure 4/4A/SD4A.pdf
- Source Data_Figure 4/4B/
- Source Data_Figure 4/4B/SD4B.xlsx
- Source Data_Figure 4/4C/
- Source Data_Figure 4/4C/SD4C.pdf
- Source Data_Figure 4/4D/
- Source Data_Figure 4/4D/SD4D.xlsx
- Source Data_Figure 4/4E/
- Source Data_Figure 4/4E/SD4E.pdf
- Source Data_Figure 4/4F/
- Source Data_Figure 4/4F/SD4F.xlsx
- Source Data_Figure 4/4G/
- Source Data_Figure 4/4G/SD4G.pdf
- Source Data_Figure 4/4H/
- Source Data_Figure 4/4H/SD4H.xlsx
