# Supplementary material for: Pyrin inflammasome-driven erosive arthritis caused by unprenylated RHO GTPase signaling
Source: EMBO Mol Med. 2025 Aug 29;17(10):2691–712. doi: 10.1038/s44321-025-00298-0 (PMC12514176; doi:10.1038/s44321-025-00298-0)
Supplement: Supplementary file 5 — Source data Fig. 4 [file 44321_2025_298_MOESM5_ESM.zip › Source Data_Figure 4/4B/SD4B.xlsx]

## Sheet: Sheet1
Figure 4B
Genotype: Pggt1b+/+Asc+/+
	Mice No	Infiltrate_Femur-tibia	Exsudate_Femur-tibia
	1	0	0
	2	0	0
	3	0	0
	4	0	0
	Mean	0	0
	Genotype: Pggt1bD/DAsc+/+
	Mice No	Infiltrate_Femur-tibia	Exsudate_Femur-tibia
	1	2.5	3
	2	1.5	0.5
	3	0	0
	4	3	2.5
	5	0	0
	6	2	1
	7	1.5	2
	8	2	1
	9	2.5	2
	Mean	1.66667	1.33333
	Genotype: Asc-/-Pggt1bD/D
	Mice code	Infiltrate_Femur-tibia	Exsudate_Femur-tibia
	1	0	0
	2	0	0
	3	1	0.5
	4	0	0
	5	0	0
	Mean	0.2	0.1
