# Supplementary material for: Pyrin inflammasome-driven erosive arthritis caused by unprenylated RHO GTPase signaling
Source: EMBO Mol Med. 2025 Aug 29;17(10):2691–712. doi: 10.1038/s44321-025-00298-0 (PMC12514176; doi:10.1038/s44321-025-00298-0)
Supplement: Supplementary file 5 — Source data Fig. 4 [file 44321_2025_298_MOESM5_ESM.zip › Source Data_Figure 4/4D/SD4D.xlsx]

## Sheet: Sheet1
Figure 4D
	Mice No			Infiltrate_Femur-tibia	Exsudate_Femur-tibia
Genotype:Pggt1b+/+Casp1+/+
	1			0	0
	2			0	0
	3			0	0
	4			0	0
	MEAN			0	0
Genotype:Pggt1bD/DCasp1+/+
	Mice No			Infiltrate_Femur-tibia	Exsudate_Femur-tibia
	1			2	0.75
	2			1.5	2
	3			2	1.5
	4			2	2
	5			2	2
	6			2	2
	7			1.5	2
	8			1	2
	Mean			1.75	1.78125
Genotype:Casp1-/-Pggt1bD/D
	Mice No			Infiltrate_Femur-tibia	Exsudate_Femur-tibia
	1			0	0
	2			0	0
	3			0	0
	4			0	0.5
	5			0	0
	6			0	0
	7			0	0
	Mean			0	0.0714286
