# Supplementary material for: Pyrin inflammasome-driven erosive arthritis caused by unprenylated RHO GTPase signaling
Source: EMBO Mol Med. 2025 Aug 29;17(10):2691–712. doi: 10.1038/s44321-025-00298-0 (PMC12514176; doi:10.1038/s44321-025-00298-0)
Supplement: Supplementary file 5 — Source data Fig. 4 [file 44321_2025_298_MOESM5_ESM.zip › Source Data_Figure 4/4F/SD4F.xlsx]

## Sheet: Sheet1
Figure 4F
Genotype:Pggt1b+/+Gsdmd+/+
Mice N0	Infiltrate_Femur-tibia	Exsudate_Femur-tibia
1	0	0
2	0	0
3	0	0
4	0	0
5	0	0
Mean	0	0
Genotype:Pggt1bD/DGsdmd+/+
Mice No	Infiltrate_Femur-tibia	Exsudate_Femur-tibia
1	1.5	1
2	0	0
3	2	1.5
4	2.5	3
5	1.5	0.5
6	0	0
7	3	2.5
8	3	2.5
9	2	2
10	0	0
Mean	1.55	1.3
Genotype:Gsdmd-/-Pggt1bD/D
Mice No	Infiltrate_Femur-tibia	Exsudate_Femur-tibia
1	0	0
2	0	0.5
3	0	0.25
4	0	0
5	0	0
6	0	0.5
7	0	0
8	0	0.25
Mean	0	0.1875
