# Supplementary material for: Pyrin inflammasome-driven erosive arthritis caused by unprenylated RHO GTPase signaling
Source: EMBO Mol Med. 2025 Aug 29;17(10):2691–712. doi: 10.1038/s44321-025-00298-0 (PMC12514176; doi:10.1038/s44321-025-00298-0)
Supplement: Supplementary file 5 — Source data Fig. 4 [file 44321_2025_298_MOESM5_ESM.zip › Source Data_Figure 4/4H/SD4H.xlsx]

## Sheet: Sheet1
Figure 4H
Genotype:Pggt1b+/+MefV+/+
	Mice No	Infiltrate_Femur-tibia	Exsudate_Femur-tibia
	1	0.25	0
	2	0.5	0
	3	0	0
	4	0	0.5
	5	0	0
	6	0	0.5
	7	0	0.5
	Mean	0.25	0
Genotype:Pggt1bD/DMefV+/+
	Mice code	Infiltrate_Femur-tibia	Exsudate_Femur-tibia
	1	1	0
	2	1.5	0.25
	3	1	0
	4	1.5	1.5
	5	1	2
	6	1	1.5
	7	2.5	2.5
	8	2.5	3
	9	3	2.5
	Mean	1.66667	1.47222
Genotype:MEFV-/-Pggt1bD/D
	Mice No	Infiltrate_Femur-tibia	Exsudate_Femur-tibia
	1	0	0.5
	2	0	1
	3	0	0.25
	4	0	0.25
	5	0	0
	6	0	0
	7	0.25	0.25
	Mean	0.0357143	0.321429
