# Supplementary material for: Pyrin inflammasome-driven erosive arthritis caused by unprenylated RHO GTPase signaling
Source: EMBO Mol Med. 2025 Aug 29;17(10):2691–712. doi: 10.1038/s44321-025-00298-0 (PMC12514176; doi:10.1038/s44321-025-00298-0)
Supplement: Supplementary file 6 — Source data Fig. 5 [file 44321_2025_298_MOESM6_ESM.zip]

Archive with 13 entries (7 files):
- Source Data_Figure 5/
- Source Data_Figure 5/5A/
- Source Data_Figure 5/5A/SD5A.xlsx
- Source Data_Figure 5/5B/
- Source Data_Figure 5/5B/SD_Figure 5B replicate.eps
- Source Data_Figure 5/5B/SD_Figure 5B.eps
- Source Data_Figure 5/5C/
- Source Data_Figure 5/5C/SD_Figure 5C.eps
- Source Data_Figure 5/5D/
- Source Data_Figure 5/5D/SD5D.xlsx
- Source Data_Figure 5/5E/
- Source Data_Figure 5/5E/SD_Figure 5E replicate.eps
- Source Data_Figure 5/5E/SD_Figure 5E.eps
