# Supplementary material for: Pyrin inflammasome-driven erosive arthritis caused by unprenylated RHO GTPase signaling
Source: EMBO Mol Med. 2025 Aug 29;17(10):2691–712. doi: 10.1038/s44321-025-00298-0 (PMC12514176; doi:10.1038/s44321-025-00298-0)
Supplement: Supplementary file 6 — Source data Fig. 5 [file 44321_2025_298_MOESM6_ESM.zip › Source Data_Figure 5/5A/SD5A.xlsx]

## Sheet: Sheet1
	Figure 5A
	Pggt1b+/+	Pggt1bD/D	Pggt1bD/D+RAC1Inh (5µM)	Pggt1bD/D+RHOAInh (10µM)
	0	1251.27	381.462	1163.12
	0	1144.02	325.629	1044.1
	0	1126.38	494.596	1067.61
Mean	0	1173.89	400.562	1091.61
