# Supplementary material for: Pyrin inflammasome-driven erosive arthritis caused by unprenylated RHO GTPase signaling
Source: EMBO Mol Med. 2025 Aug 29;17(10):2691–712. doi: 10.1038/s44321-025-00298-0 (PMC12514176; doi:10.1038/s44321-025-00298-0)
Supplement: Supplementary file 6 — Source data Fig. 5 [file 44321_2025_298_MOESM6_ESM.zip › Source Data_Figure 5/5D/SD5D.xlsx]

## Sheet: Sheet1
Figure 5D
p38 inhibitor (SB203580) induced IL1beta
	Pggt1b+/+	Pggt1bD/D	Pggt1bD/D+P38Inh (5µM)
	0	1251.27	255.104
	0	1144.02	266.858
	0	1126.38	349.138
Mean	0	1173.89	290.367
