# Supplementary material for: Pyrin inflammasome-driven erosive arthritis caused by unprenylated RHO GTPase signaling
Source: EMBO Mol Med. 2025 Aug 29;17(10):2691–712. doi: 10.1038/s44321-025-00298-0 (PMC12514176; doi:10.1038/s44321-025-00298-0)
Supplement: Supplementary file 7 — Source data Fig. 6 [file 44321_2025_298_MOESM7_ESM.zip]

Archive with 16 entries (9 files):
- Source Data_Figure 6/
- Source Data_Figure 6/6A/
- Source Data_Figure 6/6A/SD_Figure 6A replicate.eps
- Source Data_Figure 6/6A/SD_Figure 6A.eps
- Source Data_Figure 6/6B/
- Source Data_Figure 6/6B/SD6B.xlsx
- Source Data_Figure 6/6C/
- Source Data_Figure 6/6C/SD_Figure 6C replicate.eps
- Source Data_Figure 6/6C/SD_Figure 6C.eps
- Source Data_Figure 6/6D/
- Source Data_Figure 6/6D/SD6D.xlsx
- Source Data_Figure 6/6E/
- Source Data_Figure 6/6E/SD_Figure 6E replicate.eps
- Source Data_Figure 6/6E/SD_Figure 6E.eps
- Source Data_Figure 6/6F/
- Source Data_Figure 6/6F/SD6F.xlsx
