# Supplementary material for: Pyrin inflammasome-driven erosive arthritis caused by unprenylated RHO GTPase signaling
Source: EMBO Mol Med. 2025 Aug 29;17(10):2691–712. doi: 10.1038/s44321-025-00298-0 (PMC12514176; doi:10.1038/s44321-025-00298-0)
Supplement: Supplementary file 7 — Source data Fig. 6 [file 44321_2025_298_MOESM7_ESM.zip › Source Data_Figure 6/6B/SD6B.xlsx]

## Sheet: Sheet1
	Figure 6B
		Pggt1b+/+	Pggt1bD/D	Pggt1bD/D+Colchicine (100ng)
		0	1358.9	0
		0	897.07	0
		0	730.82	0
		0	681.798	0
	Mean	0	917.146	0
