# Supplementary material for: Pyrin inflammasome-driven erosive arthritis caused by unprenylated RHO GTPase signaling
Source: EMBO Mol Med. 2025 Aug 29;17(10):2691–712. doi: 10.1038/s44321-025-00298-0 (PMC12514176; doi:10.1038/s44321-025-00298-0)
Supplement: Supplementary file 7 — Source data Fig. 6 [file 44321_2025_298_MOESM7_ESM.zip › Source Data_Figure 6/6D/SD6D.xlsx]

## Sheet: Sheet1
	Figure 6D
	Pggt1b+/+	Pggt1bD/D	Pggt1bD/D+AA1	Pggt1bD/D+AA2
	0	1623.75	454.983	0
	0	1615.34	284.012	0
	0	842.016	0	0
	0	778.646	0	0
Mean	0	1214.94	184.749	0
