# Supplementary material for: Pyrin inflammasome-driven erosive arthritis caused by unprenylated RHO GTPase signaling
Source: EMBO Mol Med. 2025 Aug 29;17(10):2691–712. doi: 10.1038/s44321-025-00298-0 (PMC12514176; doi:10.1038/s44321-025-00298-0)
Supplement: Supplementary file 7 — Source data Fig. 6 [file 44321_2025_298_MOESM7_ESM.zip › Source Data_Figure 6/6F/SD6F.xlsx]

## Sheet: Sheet1
	Figure 6F
	BST induced Il1beta in GGTase-I knockout macrophages
	Pggt1b+/+	Pggt1bD/D	Pggt1bD/D+BST1	Pggt1bD/D+BST2
	0	1747.08	227.956	0
	0	1399.53	87.8159	0
	0	730.82	0	0
	0	681.798	0	0
Mean	0	1139.81	78.943	0
