# Supplementary material for: Pyrin inflammasome-driven erosive arthritis caused by unprenylated RHO GTPase signaling
Source: EMBO Mol Med. 2025 Aug 29;17(10):2691–712. doi: 10.1038/s44321-025-00298-0 (PMC12514176; doi:10.1038/s44321-025-00298-0)
Supplement: Supplementary file 8 — Source data Fig. 7 [file 44321_2025_298_MOESM8_ESM.zip]

Archive with 15 entries (8 files):
- Source Data_Figure 7/
- Source Data_Figure 7/7A/
- Source Data_Figure 7/7A/SD_Figure 7A.eps
- Source Data_Figure 7/7A/SD_Figure 7AandC replicate.eps
- Source Data_Figure 7/7B/
- Source Data_Figure 7/7B/SD7B.xlsx
- Source Data_Figure 7/7C/
- Source Data_Figure 7/7C/SD_Figure 7AandC replicate.eps
- Source Data_Figure 7/7C/SD_Figure 7C.eps
- Source Data_Figure 7/7D/
- Source Data_Figure 7/7D/SD7D.xlsx
- Source Data_Figure 7/7E/
- Source Data_Figure 7/7E/SD_Figure 7E.eps
- Source Data_Figure 7/7F/
- Source Data_Figure 7/7F/SD_Figure 7F.eps
