# Supplementary material for: Pyrin inflammasome-driven erosive arthritis caused by unprenylated RHO GTPase signaling
Source: EMBO Mol Med. 2025 Aug 29;17(10):2691–712. doi: 10.1038/s44321-025-00298-0 (PMC12514176; doi:10.1038/s44321-025-00298-0)
Supplement: Supplementary file 8 — Source data Fig. 7 [file 44321_2025_298_MOESM8_ESM.zip › Source Data_Figure 7/7B/SD7B.xlsx]

## Sheet: Sheet1
	Figure 7B							Figure 7B
			Pggt1b+/+	Pggt1bD/D	Pggt1bD/D+Iqgap1KO (SgRNA 1)					Pggt1b+/+	Pggt1bD/D	Pggt1bD/D+Iqgap1KO (SgRNA 2)
			0	534.94	72.6112					0	557.771	46.9263
			0	537.794	32.6569					0	437.908	35.5108
			0	437.908	24.0952					0	389.392	12.6797
		Mean	0	503.547	43.1211				Mean	0	461.691	31.7056
