# Supplementary material for: Pyrin inflammasome-driven erosive arthritis caused by unprenylated RHO GTPase signaling
Source: EMBO Mol Med. 2025 Aug 29;17(10):2691–712. doi: 10.1038/s44321-025-00298-0 (PMC12514176; doi:10.1038/s44321-025-00298-0)
Supplement: Supplementary file 8 — Source data Fig. 7 [file 44321_2025_298_MOESM8_ESM.zip › Source Data_Figure 7/7D/SD7D.xlsx]

## Sheet: Sheet1
	Figure 7D								Figure 7D
			Pggt1b+/+	Pggt1bD/D	Pggt1bD/D+Iqgap1KO (SgRNA 2)					Pggt1b+/+	Pggt1bD/D	Pggt1bD/D+Iqgap1KO (SgRNA 1)
			7.31354	9.53717	4.44092					4.22323	9.3722	6.27973
			6.22737	11.2903	2.85488					3.84615	8.3385	3.42531
			5.50326	12.3422	1.66534					3.46908	7.99394	3.90105
		Mean	6.34806	11.0566	2.98705				Mean	3.84615	8.56821	4.53536
