# Supplementary material for: Pyrin inflammasome-driven erosive arthritis caused by unprenylated RHO GTPase signaling
Source: EMBO Mol Med. 2025 Aug 29;17(10):2691–712. doi: 10.1038/s44321-025-00298-0 (PMC12514176; doi:10.1038/s44321-025-00298-0)
Supplement: Supplementary file 9 — Figure EV1 Source Data [file 44321_2025_298_MOESM9_ESM.zip]

Archive with 5 entries (2 files):
- Source Data_Figure EV1/
- Source Data_Figure EV1/EV1A/
- Source Data_Figure EV1/EV1A/SDEV1A.pdf
- Source Data_Figure EV1/EV1B/
- Source Data_Figure EV1/EV1B/SDEV1B.xlsx
