# Supplementary material for: Pyrin inflammasome-driven erosive arthritis caused by unprenylated RHO GTPase signaling
Source: EMBO Mol Med. 2025 Aug 29;17(10):2691–712. doi: 10.1038/s44321-025-00298-0 (PMC12514176; doi:10.1038/s44321-025-00298-0)
Supplement: Supplementary file 9 — Figure EV1 Source Data [file 44321_2025_298_MOESM9_ESM.zip › Source Data_Figure EV1/EV1B/SDEV1B.xlsx]

## Sheet: Sheet1
Figure EV1B
Genotype:Pggt1b+/+Tnfr1+/+
Mouse	Infiltrate_Femur-tibia	Exsudate_Femur-tibia	Remarks
1	0	0
2	0	0
3	0	0
4	0	0
Mean	0	0
Genotype:Pggt1bD/DTnfr1+/+
Mouse	Infiltrate_Femur-tibia	Exsudate_Femur-tibia
1	3	3
2	2	2
3	3	1.5
4	0	0
5	0	0
Mean	1.6	1.3
Genotype:Tnfr1-/-Pggt1bD/D
Mouse	Infiltrate_Femur-tibia	Exsudate_Femur-tibia
1	0	0
2	0	0.5
3	1.5	2
4	2	2
5	0.5	0.5
6	1	1
7	0	0
8	0	0
Mean	0.625	0.75
