# Supplementary material for: Pyrin inflammasome-driven erosive arthritis caused by unprenylated RHO GTPase signaling
Source: EMBO Mol Med. 2025 Aug 29;17(10):2691–712. doi: 10.1038/s44321-025-00298-0 (PMC12514176; doi:10.1038/s44321-025-00298-0)
Supplement: Supplementary file 10 — Figure EV2 Source Data [file 44321_2025_298_MOESM10_ESM.zip]

Archive with 9 entries (4 files):
- Source Data_Figure EV2/
- Source Data_Figure EV2/EV2A/
- Source Data_Figure EV2/EV2A/SD_EV Figure 2A.eps
- Source Data_Figure EV2/EV2B/
- Source Data_Figure EV2/EV2B/SDEV2B.xlsx
- Source Data_Figure EV2/EV2C/
- Source Data_Figure EV2/EV2C/SD_EV Figure 2C.eps
- Source Data_Figure EV2/EV2D/
- Source Data_Figure EV2/EV2D/SDEV2D.xlsx
