# Supplementary material for: Pyrin inflammasome-driven erosive arthritis caused by unprenylated RHO GTPase signaling
Source: EMBO Mol Med. 2025 Aug 29;17(10):2691–712. doi: 10.1038/s44321-025-00298-0 (PMC12514176; doi:10.1038/s44321-025-00298-0)
Supplement: Supplementary file 10 — Figure EV2 Source Data [file 44321_2025_298_MOESM10_ESM.zip › Source Data_Figure EV2/EV2B/SDEV2B.xlsx]

## Sheet: Sheet1
Figure EV2B
CASP8KO and RIPK3KO induced effect on GGTase-I knownk out induce IL1beta
	Pggt1b+/+	Pggt1bD/D	Casp8-/-Ripk3-/-Pggt1bD/D
	202.379	1496.65	2540.99
	188.99	1443.09	2317.84
	14.9333	1550.21	2451.73
	77.4153	1389.54	2175.03
Mean	120.93	1469.87	2371.4
