# Supplementary material for: Pyrin inflammasome-driven erosive arthritis caused by unprenylated RHO GTPase signaling
Source: EMBO Mol Med. 2025 Aug 29;17(10):2691–712. doi: 10.1038/s44321-025-00298-0 (PMC12514176; doi:10.1038/s44321-025-00298-0)
Supplement: Supplementary file 10 — Figure EV2 Source Data [file 44321_2025_298_MOESM10_ESM.zip › Source Data_Figure EV2/EV2D/SDEV2D.xlsx]

## Sheet: Sheet1
Figure EV2D
RIPK1 inactivation induced effect on GGTase-I knownk out induce IL1beta
	Pggt1b+/+	Pggt1bD/D	Ripk1D138N/D138NPggt1bD/D
	195.057	2006.18	1998.39
	175.583	1842.59	611.81
	175.583	1854.28	1760.8
	128.844	1667.32	1745.22
Mean	168.767	1842.59	1529.06
