# Supplementary material for: Pyrin inflammasome-driven erosive arthritis caused by unprenylated RHO GTPase signaling
Source: EMBO Mol Med. 2025 Aug 29;17(10):2691–712. doi: 10.1038/s44321-025-00298-0 (PMC12514176; doi:10.1038/s44321-025-00298-0)
Supplement: Supplementary file 11 — Figure EV3 Source Data [file 44321_2025_298_MOESM11_ESM.zip]

Archive with 2 entries (1 files):
- Source Data_Figure EV3/
- Source Data_Figure EV3/SDEV3.xlsx
