# Supplementary material for: Pyrin inflammasome-driven erosive arthritis caused by unprenylated RHO GTPase signaling
Source: EMBO Mol Med. 2025 Aug 29;17(10):2691–712. doi: 10.1038/s44321-025-00298-0 (PMC12514176; doi:10.1038/s44321-025-00298-0)
Supplement: Supplementary file 11 — Figure EV3 Source Data [file 44321_2025_298_MOESM11_ESM.zip › Source Data_Figure EV3/SDEV3.xlsx]

## Sheet: Sheet1
		Figure EV3
		WT	GLC	ASCKOGLC		WT	GLC	CASP1KOGLC			WT	GLC	GSDMDGLCKO			WT	GLC	Pyrin KO GLC
		675.61	4814	675.61		675.61	7517.14	0			675.61	3809.17	1452.42			675.61	3809.17	0
		675.61	8143.87	0		675.61	7090.26	1452.42			675.61	5757.48	675.61			675.61	5757.48	0
		1086.1	10328.8	675.61		1086.1	7936.66	0			1086.1	6211.4	1452.42			1086.1	6211.4	675.61
		2418.78		1452.42		2418.78	6655.31	0			2418.78	6655.31	2112.56			2418.78	6655.31	2112.56
		0				0		675.61			0	5757.48	675.61			0	5757.48	0
		675.61				675.61					675.61					675.61	4320.62
		675.61				675.61					675.61					675.61	3809.17
	Mean	886.76	7762.22	700.91	Mean	886.76	7299.84	425.606		Mean	886.76	5638.17	1273.72		Mean	886.76	5188.66	557.634
