# Supplementary material for: Pyrin inflammasome-driven erosive arthritis caused by unprenylated RHO GTPase signaling
Source: EMBO Mol Med. 2025 Aug 29;17(10):2691–712. doi: 10.1038/s44321-025-00298-0 (PMC12514176; doi:10.1038/s44321-025-00298-0)
Supplement: Supplementary file 12 — Figure EV4 Source Data [file 44321_2025_298_MOESM12_ESM.zip]

Archive with 13 entries (6 files):
- Source Data_Figure EV4/
- Source Data_Figure EV4/EV4A/
- Source Data_Figure EV4/EV4A/SDEV4A.pdf
- Source Data_Figure EV4/EV4B/
- Source Data_Figure EV4/EV4B/SDEV4B.xlsx
- Source Data_Figure EV4/EV4C/
- Source Data_Figure EV4/EV4C/SDEV4C.xlsx
- Source Data_Figure EV4/EV4D/
- Source Data_Figure EV4/EV4D/SDEV4D.pdf
- Source Data_Figure EV4/EV4E/
- Source Data_Figure EV4/EV4E/SDEV4E.xlsx
- Source Data_Figure EV4/EV4F/
- Source Data_Figure EV4/EV4F/SDEV4F.xlsx
