# Supplementary material for: Pyrin inflammasome-driven erosive arthritis caused by unprenylated RHO GTPase signaling
Source: EMBO Mol Med. 2025 Aug 29;17(10):2691–712. doi: 10.1038/s44321-025-00298-0 (PMC12514176; doi:10.1038/s44321-025-00298-0)
Supplement: Supplementary file 12 — Figure EV4 Source Data [file 44321_2025_298_MOESM12_ESM.zip › Source Data_Figure EV4/EV4B/SDEV4B.xlsx]

## Sheet: Sheet1
Fig EV4B
Genotype:Pggt1b+/+Ripk1+/+
Mice code	Infiltrate_Femur-tibia	Exsudate_Femur-tibia
1	0.5	0.5
2	0	0
3	0.5	0.75
4	0	0.5
5	0	0
6	0	0
7	0	0
8	0	0
9	0.125	0.21875
Genotype:Pggt1bD/DRipk1+/+
Mice code	Infiltrate_Femur-tibia	Exsudate_Femur-tibia
1	2.5	1
2	3	1.5
3	2.5	2.5
4	3	3
5	2	2
Mean	2.6	2
Genotype:Ripk1D138N/D138NPggt1bD/D
Mice code	Infiltrate_Femur-tibia	Exsudate_Femur-tibia
1	3	2
2	2.5	2
3	2	2
4	2	2
5	2.5	2
6	0.5	0.75
7	1	0.5
8	2.5	2
9	2.5	2
Mean	2.05556	1.69444
