# Supplementary material for: Pyrin inflammasome-driven erosive arthritis caused by unprenylated RHO GTPase signaling
Source: EMBO Mol Med. 2025 Aug 29;17(10):2691–712. doi: 10.1038/s44321-025-00298-0 (PMC12514176; doi:10.1038/s44321-025-00298-0)
Supplement: Supplementary file 12 — Figure EV4 Source Data [file 44321_2025_298_MOESM12_ESM.zip › Source Data_Figure EV4/EV4C/SDEV4C.xlsx]

## Sheet: Sheet1
Fig EV4C
	WT	GLC	Pggt1b RIPK1
	675.61	6655.31	5292.23
	675.61	3275.53	3809.17
	1086.1	5757.48	4814
	2418.78	3809.17	3275.53
	0	4320.62	7090.26
	675.61
	675.61
Mean	886.76	4763.62	4856.24
