# Supplementary material for: Pyrin inflammasome-driven erosive arthritis caused by unprenylated RHO GTPase signaling
Source: EMBO Mol Med. 2025 Aug 29;17(10):2691–712. doi: 10.1038/s44321-025-00298-0 (PMC12514176; doi:10.1038/s44321-025-00298-0)
Supplement: Supplementary file 12 — Figure EV4 Source Data [file 44321_2025_298_MOESM12_ESM.zip › Source Data_Figure EV4/EV4E/SDEV4E.xlsx]

## Sheet: Sheet1
Fig EV4E
Genotype:Pggt1b+/+Nlrp3+/+
Mice code	Infiltrate_Femur-tibia	Exsudate_Femur-tibia
1	0.25	0
2	0	0
3	0	0.5
4	0	0.5
5	0	0.75
6	0	0
Mean	0.0416667	0.291667
Genotype:Pggt1bD/DNlrp3+/+
Mice code	Infiltrate_Femur-tibia	Exsudate_Femur-tibia
1	2	1.75
2	1.5	1.5
3	2	2
4	1.5	1.5
5	2	2
6	0.25	0
7	2	1
Mean	1.60714	1.39286
Genotype:Nlrp3-/-Pggt1bD/D
Mice code	Infiltrate_Femur-tibia	Exsudate_Femur-tibia
1	0.25	0
2	2	1.5
3	2.5	2
4	0	0
5	0	0.5
6	2	2
Mean	1.125	1
