# Supplementary material for: Pyrin inflammasome-driven erosive arthritis caused by unprenylated RHO GTPase signaling
Source: EMBO Mol Med. 2025 Aug 29;17(10):2691–712. doi: 10.1038/s44321-025-00298-0 (PMC12514176; doi:10.1038/s44321-025-00298-0)
Supplement: Supplementary file 12 — Figure EV4 Source Data [file 44321_2025_298_MOESM12_ESM.zip › Source Data_Figure EV4/EV4F/SDEV4F.xlsx]

## Sheet: Sheet1
Fig EV4F
	WT	GLC	NLRP3KO
	675.61	3275.53	2998.56
	675.61	2112.56	2112.56
	1086.1	2112.56	2112.56
	2418.78	5757.48	2713.46
	0
	675.61
	675.61
Mean	886.76	3314.53	2484.28
