# Supplementary material for: Pyrin inflammasome-driven erosive arthritis caused by unprenylated RHO GTPase signaling
Source: EMBO Mol Med. 2025 Aug 29;17(10):2691–712. doi: 10.1038/s44321-025-00298-0 (PMC12514176; doi:10.1038/s44321-025-00298-0)
Supplement: Supplementary file 13 — Figure EV5 Source Data [file 44321_2025_298_MOESM13_ESM.zip]

Archive with 7 entries (3 files):
- Source Data_Figure EV5/
- Source Data_Figure EV5/EV5A/
- Source Data_Figure EV5/EV5A/SD_EV Figure 5A.eps
- Source Data_Figure EV5/EV5B/
- Source Data_Figure EV5/EV5B/SD_EV Figure 5B.eps
- Source Data_Figure EV5/EV5C/
- Source Data_Figure EV5/EV5C/SD_EV Figure 5C.eps
